# Supplementary material for: A modular multi-color fluorescence microscope for simultaneous tracking of cellular activity and behavior
Source: Nat Commun. 2026 May 19;17:4412. doi: 10.1038/s41467-026-72710-3 (PMC13187449; doi:10.1038/s41467-026-72710-3)
Supplement: Supplementary file 3 — Supplementary Data 1 [file 41467_2026_72710_MOESM3_ESM.xlsx]

## Sheet: Common items
Parts required for all macroscopes
		Part	Description	Pc	Price per unit € (02/2025)	Vendor	Link		Please note that the items in this list are required for all macroscope versions!!
	1	Camera cable	USB 3.0 cable, plug A to plug Micro B, premium, AWG28 / AWG24, UL, COPPER, black, 1 m	1	7.9	Kabelmeister	https://www.kabelmeister.de/USB-3.0-Kabel-Stecker-A-an-Stecker-Micro-B-Premium-AWG28-AWG24-UL-KUPFER-schwarz-1m/UK30P-AMB-010S
	2	Camera	Basler ace U acA3088-57um	1	389	Basler	https://www.baslerweb.com/en/shop/aca3088-57um/
	3	Kipon Canon EOS to C-Mount	C-Mount to Canon EOS EF/EF-S Lens Mount Adapter	1	46.5	Kipon or B&H	https://www.bhphotovideo.com/c/product/1458022-REG/kipon_canon_eos_c_canon_eos_to_c.html
	4	50mm objective	YN50mm F1.8: 50mm F1.8 Objective	2	80.32	YONGNUO	https://th.hkyongnuo.com/products/yn50mm-f18
Lightpath	5	SM2A53	Adapter with external M52 x 0.75 Threads and Internal SM2 Threads	2	22.99	Thorlabs	https://www.thorlabs.com/item/SM2A53?aID=e30a03e54e68b9e03588f19d6eaae998&aC=1
	6	SM1A71	Adapter with external SM1 Threads and External SM2 Threads	2	30.9	Thorlabs	https://www.thorlabs.de/thorproduct.cfm?partnumber=SM1A71
	7	Filter Cube	DFM1/M: Kinematic Fluorescence Filter Cube for Ø25 mm Fluorescence Filters, 30 mm Cage Compatible	1	385.34	Thorlabs	https://www.thorlabs.com/thorproduct.cfm?partnumber=DFM1/M
	8	ER1: Cage Assembly Rod	1" Long, Ø6 mm	4	5.09	Thorlabs	https://www.thorlabs.de/thorproduct.cfm?partnumber=ER1
	9	SM1RR: SM1 Retaining Ring Ø1”	SM1 Retaining Ring for Ø1" Lens Tubes and Mounts	1	4.43	Thorlabs	https://www.thorlabs.com/thorproduct.cfm?partnumber=SM1RR
	10	MNWHL4: White LED	4900 K, 740 mW(Min) Mounted LED,1225 mA	1	158.81	Thorlabs	https://www.thorlabs.de/thorproduct.cfm?partnumber=MNWHL4
Illumination	11	Power supply	KPS201: 15 V, 2.66 A with 3.5 mm Jack Connector	1	36.66	Thorlabs	https://www.thorlabs.de/thorproduct.cfm?partnumber=KPS201
	12	LEDD1B: T-Cube LED Driver	1200 mA Max Drive Current	1	322.86	Thorlabs	https://www.thorlabs.de/thorproduct.cfm?partnumber=LEDD1B
	13	X-LSM150A: Motorized stages	Motorized linear stages with built-in controllers	3	2363.33	Zaber	https://www.zaber.com/products/linear-stages/X-LSM/specs?part=X-LSM150A
	14	Aluminum Breadboard	MSB2328/M, 230 mm x 280 mm x 9.5 mm, Ø50 mm Access Hole	1	175.24	Thorlabs	https://www.thorlabs.com/thorproduct.cfm?partnumber=MSB2328/M
	15	Bottom Adapter Plate	AP101: X-LSM Bottom Adapter Plate	1	70.53	Zaber	https://www.zaber.com/products/accessories/AP101
Stage	16	Pillar Post	RS25/M - Ø25.0 mm Pillar Post, M6 Taps, L = 25 mm	4	21.43	Thorlabs	https://www.thorlabs.com/thorproduct.cfm?partnumber=RS25/M
	17	AC Adapter	Power Supply, 48 V 1.25 A, Compatible with X-Series Products	1	34.31	Zaber	https://www.zaber.com/products/accessories/PS13S-48V12
	18	Data Cable	X-DC02: Data Cable, 2 ft (0.6 m), for Use with all X-Series Products	2	14.3	Zaber	https://www.zaber.com/products/accessories/X-DC02
	19	X-USBDC: USB to Serial Converter	USB to Serial Converter, with M8 Female Plug	1	42.89	Zaber	https://www.zaber.com/products/accessories/X-USBDC
Sum					9167.56
		Part	Description	Pc	Price per unit € (02/2025)	Vendor	Link
	1	12 mm objective	12mm UC Series Fixed Focal Length Lens	1	260	Edmund Optics	https://www.edmundoptics.eu/p/12mm-uc-series-fixed-focal-length-lens/2969/
Optional	2	16 mm objective	16mm C Series Fixed Focal Length Lens	1	325	Edmund Optics	https://www.edmundoptics.com/p/16mm-c-series-fixed-focal-length-lens/16525/
Objectives	3	Olympus 10X Objective	Olympus PLN 10X Objective	1	352	Edmund Optics	https://www.edmundoptics.de/p/olympus-pln-10x-objective/29222/
	4	Olympus 20X Objective	Olympus PLN 20X Objective	1	433	Edmund Optics	https://www.edmundoptics.de/p/olympus-pln-20x-objective/29223/

## Sheet: Bright-Field
Bright-field macroscope
		Part	Description	Pc	Price per unit € (02/2025)	Vendor	Link		Please note that the common items are also required!!
	1	SM1L05	SM1 Lens Tube, 0.50" Thread Depth	1	12.38	Thorlabs	https://www.thorlabs.de/thorproduct.cfm?partnumber=SM1L05
	2	SM1S10	SM1 Lens Tube Spacer, 1" Long	1	13.29	Thorlabs	https://www.thorlabs.de/thorproduct.cfm?partnumber=SM1S10
Light path	3	MAP1050100-B	Matched achromatic pair	1	185.73	Thorlabs	https://www.thorlabs.com/thorproduct.cfm?partnumber=MAP1050100-B
	4	ERSCB-P4	Rod Adapter for Ø6 mm ER Rods, L = 0.27", 4 Pack	1	58.41	Thorlabs	https://www.thorlabs.com/thorproduct.cfm?partnumber=ERSCB-P4
	5	SM1S15	Lens Tube Spacer, 1.5” Long	1	15.44	Thorlabs	https://www.thorlabs.de/thorproduct.cfm?partnumber=SM1S15
Filter	6	BSW26R - 25 mm x 36 mm	50:50 UVFS Plate Beamsplitter	1	333.91	Thorlabs	https://www.thorlabs.de/thorproduct.cfm?partnumber=BSW26R
Sum					619.16

## Sheet: Single Color
Single-color macroscope
		Part	Description	Pc	Price per unit € (02/2025)	Vendor	Link		Please note that the common items are also required!!
	1	SM1L05	SM1 Lens Tube, 0.50" Thread Depth	1	12.38	Thorlabs	https://www.thorlabs.de/thorproduct.cfm?partnumber=SM1L05
	2	SM1S10	SM1 Lens Tube Spacer, 1" Long	1	13.29	Thorlabs	https://www.thorlabs.de/thorproduct.cfm?partnumber=SM1S10
Light path	3	MAP1050100-B	Matched achormatic pair	1	185.73	Thorlabs	https://www.thorlabs.com/thorproduct.cfm?partnumber=MAP1050100-B
	4	ERSCB-P4	Rod Adapter for Ø6 mm ER Rods, L = 0.27", 4 Pack	1	58.41	Thorlabs	https://www.thorlabs.com/thorproduct.cfm?partnumber=ERSCB-P4
	5	SM1S15	Lens Tube Spacer, 1.5” Long	1	15.44	Thorlabs	https://www.thorlabs.de/thorproduct.cfm?partnumber=SM1S15
Sum					285.25
		Part	Description	Pc	Price per unit € (02/2025)	Vendor	Link		You need a filter set matching your fluorophore. These two have been tested for GFP and RFP imaging.
	1	ET470/24m	GFP bandpass excitation filter	1	347.96	Chroma	https://www.chroma.com/products/parts/et470-24m#tabs-0-main-2%7Ctabs-detail_page_plot-left-1
	2	FF495-Di03-25x36	495 nm Edge BrightLine® dichroic beamsplitter	1	290.8	Idex-Hs	https://www.idex-hs.com/store/product-detail/ff495_di03_25x36/fl-007145	GFP Filter Set
Filter	3	ET510lp	GFP longpass emission Filter	1	347.96	Chroma	https://www.chroma.com/products/parts/et510lp
Options	4	FF01-562/40-25	562/40 nm BrightLine® single-band bandpass filter	1	357.33	Idex-Hs	https://www.idex-hs.com/store/product-detail/ff01_562_40_25/fl-004456
	4	FF593-Di03-25x36	593 nm Epi-fluorescence dichroic beamsplitter	1	290.6	Idex-Hs	https://www.idex-hs.com/store/product-detail/ff593_di03_25x36/fl-007026	RFP Filter Set
	4	FF02-641/75-25	641/75 nm BrightLine® single-band bandpass filter	1	357.26	Idex-Hs	https://www.idex-hs.com/store/product-detail/ff02_641_75_25/fl-004436

## Sheet: Dual Color
Dual-color macroscope
		Part	Description	Pc	Price per unit € (02/2025)	Vendor	Link		Please note that the common items are also required!!
	1	Threaded End Cap for Machining	SM1CP2M: Externally SM1	3	19.09	Thorlabs	https://www.thorlabs.de/thorproduct.cfm?partnumber=SM1CP2M
	2	Cage Assembly Rod	ER025: Cage Assembly Rod, 1/4” Long, Ø6 mm	16	4.96	Thorlabs	https://www.thorlabs.de/thorproduct.cfm?partnumber=ER025
	3	KCB1EC/M : Elliptical Mirror Bores	Right-Angle Kinematic Elliptical Mirror Mount with Smooth Cage Rod Bores	2	202.55	Thorlabs	https://www.thorlabs.com/thorproduct.cfm?partnumber=KCB1EC/M#ad-image-1
	4	Elliptical Mirror	BBE1-E02: 1” Broadband Dielectric, 400 - 750 nm	2	118.53	Thorlabs	https://www.thorlabs.de/thorproduct.cfm?partnumber=BBE1-E02
	5	C4W-CC: 30 mm Cage Cube Connector	30 mm Cage Cube Connector for C4W and C6WR Series Cubes	1	54.54	Thorlabs	https://www.thorlabs.com/thorproduct.cfm?partnumber=C4W-CC#ad-image-0
	6	External Threads	SM1 (1.035"-40) Coupler, External Threads, 0.25" Long	1	19.96	Thorlabs	https://www.thorlabs.de/thorproduct.cfm?partnumber=SM1T3
	7	AC254-050-A-ML	f=50 mm, Ø1” Achromatic Doublet, SM1-Threaded Mount, ARC: 400-700 nm	1	105.83	Thorlabs	https://www.thorlabs.de/thorproduct.cfm?partnumber=AC254-050-A-ML
Lightpath	8	Lens Tube Without External Threads	SM1M05 1/2” Long, Two Retaining Rings Included	1	13.96	Thorlabs	https://www.thorlabs.de/thorproduct.cfm?partnumber=SM1M05
	9	Zoom Housing for Ø1” Optics	SM1NR1, Non-Rotating, 2” travel	1	214.89	Thorlabs	https://www.thorlabs.de/thorproduct.cfm?partnumber=SM1NR1
	10	Precision slit CDI11786	3500um ± 40um width. 10 mm length. 316 Stainless Steel	1	142.71	TBD from Thorlabs	request CDI11786 from Thorlabs
	11	Lens Tube Spacer	SM1S20: Lens Tube Spacer, 2” Long	1	15.44	Thorlabs	https://www.thorlabs.de/thorproduct.cfm?partnumber=SM1S20
	12	Lens Tube, 0.30”	SM1L03 : Lens Tube, 0.30” Thread Depth	1	12.79	Thorlabs	https://www.thorlabs.com/thorproduct.cfm?partnumber=SM1L03
	13	ACL25416U-A - Aspheric Condenser	Lens, Ø1”, f=16 mm, NA=0.79, ARC: 350-700 nm	1	29.16	Thorlabs	https://www.thorlabs.de/thorproduct.cfm?partnumber=ACL25416U-A
	14	SM1 Lens Tube	SM1L10 : 1.00" Thread Depth, One Retaining Ring Included	1	14.01	Thorlabs	https://www.thorlabs.de/thorproduct.cfm?partnumber=SM1L10
	15	Filter Cube	DFM1/M: Kinematic Fluorescence Filter Cube for Ø25 mm Fluorescence Filters, 30 mm Cage Compatible	1	385.34	Thorlabs	https://www.thorlabs.com/thorproduct.cfm?partnumber=DFM1/M
	16	SM1RR: SM1 Retaining Ring Ø1”	SM1 Retaining Ring for Ø1" Lens Tubes and Mounts	3	4.43	Thorlabs	https://www.thorlabs.com/thorproduct.cfm?partnumber=SM1RR
	17	Rod Adapter	ERSCB-P4: Rod Adapter for Ø6 mm ER Rods, L = 0.27”, 4 Pack	1	58.41	Thorlabs	https://www.thorlabs.com/thorproduct.cfm?partnumber=ERSCB-P4
	18	Red Emission filter	FF01-618/50-25: 618/50 BrightLine® single-band bandpass filter	1	405	Semrock	https://www.idex-hs.com/store/product-detail/ff01_618_50_25/fl-004072
	19	Green Emission filter	67-030: 520nm CWL, 25mm Dia, 36nm Bandwidth, OD 6 Fluorescence Filter	1	313	Edmund Optics	https://www.edmundoptics.eu/p/520nm-cwl-25mm-dia-36nm-bandwidth-od-6-fluorescence-filter/21570//
Filters	20	Excitation Filter	59011x: Dual-band-pass Excitation Filter	1	400	Chroma	https://www.chroma.com/products/parts/59011x
	21	Dichroic Beamsplitter 562 nm	FF562-Di03-25x36: 562 nm edge BrightLine® single-edge standard epi-fluorescence dichroic beamsplitter	2	305	Semrock	https://www.idex-hs.com/store/product-detail/ff562_di03_25x36/fl-007122
	22	Dichroic Beamsplitter 488/561 nm	Di01-R488/561-25x36: 488/561 nm lasers BrightLine® dual-edge laser dichroic beamsplitter	1	555	Semrock	https://www.idex-hs.com/store/product-detail/di01_r488_561_25x36/fl-006697
ND Filters	23	ND Filters	NEK01 - Box with 10 Absorptive Ø25 mm ND Filters	1	617.07	Thorlabs	https://www.thorlabs.de/thorproduct.cfm?partnumber=NEK01
Sum					4759.19
